# Supplementary material for: A new highly specialized cave harvestman from Brazil and the first blind species of the genus: Iandumoema smeagol sp. n. (Arachnida, Opiliones, Gonyleptidae)
Source: Zookeys. 2015 Nov 18;(537):79–95. doi: 10.3897/zookeys.537.6073 (PMC4714048; doi:10.3897/zookeys.537.6073)
Supplement: XML Treatment for Iandumoema smeagol [file zookeys.537.6073-treatment1.xml]

<!DOCTYPE tp:taxon-treatment
  PUBLIC "-//TaxonX//DTD Taxonomic Treatment Publishing DTD v0 20100105//EN" "tax-treatment-NSO.dtd">
<tp:taxon-treatment xmlns:tp="http://www.plazi.org/taxpub"><tp:treatment-meta><kwd-group><label>Taxon classification</label><kwd><named-content content-type="kingdom">Animalia</named-content></kwd><kwd><named-content content-type="order">Opiliones</named-content></kwd><kwd><named-content content-type="family">Gonyleptidae</named-content></kwd></kwd-group><mixed-citation publication-type="journal"><person-group><name><surname>Pinto-da-Rocha</surname><given-names>Ricardo</given-names></name><name><surname>da Fonseca-Ferreira</surname><given-names>Rafael</given-names></name><name><surname>Bichuette</surname><given-names>Maria Elina</given-names></name></person-group><article-title>A new highly specialized cave harvestman from Brazil and the first blind species of the genus: <italic><tp:taxon-name><tp:taxon-name-part taxon-name-part-type="genus">Iandumoema</tp:taxon-name-part> <tp:taxon-name-part taxon-name-part-type="species">smeagol</tp:taxon-name-part></tp:taxon-name></italic> sp. n. (<tp:taxon-name><tp:taxon-name-part taxon-name-part-type="class">Arachnida</tp:taxon-name-part></tp:taxon-name>, <tp:taxon-name><tp:taxon-name-part taxon-name-part-type="order">Opiliones</tp:taxon-name-part></tp:taxon-name>, <tp:taxon-name><tp:taxon-name-part taxon-name-part-type="family">Gonyleptidae</tp:taxon-name-part></tp:taxon-name>)</article-title><source>Zookeys</source><day>18</day><month>11</month><year>2015</year><volume>2015</volume><issue>537</issue><fpage>79</fpage><lpage>95</lpage><pub-id pub-id-type="doi">10.3897/zookeys.537.6073</pub-id></mixed-citation></tp:treatment-meta><tp:nomenclature><tp:taxon-name>
                            <tp:taxon-name-part taxon-name-part-type="genus">Iandumoema</tp:taxon-name-part>
                            <tp:taxon-name-part taxon-name-part-type="species">smeagol</tp:taxon-name-part>
                            <object-id xmlns:xlink="http://www.w3.org/1999/xlink" content-type="zoobank" xlink:type="simple">http://zoobank.org/AAFD82A9-FA5B-4A71-958A-1150951CB142</object-id>
                        </tp:taxon-name><tp:taxon-status xmlns:xlink="http://www.w3.org/1999/xlink" xlink:type="simple">sp. n.</tp:taxon-status><xref ref-type="fig" rid="F2">Figures 2</xref><xref ref-type="fig" rid="F3">, 3</xref><xref ref-type="fig" rid="F4">, 4</xref><xref ref-type="fig" rid="F5">, 5</xref><xref ref-type="fig" rid="F6">, 6</xref><xref ref-type="fig" rid="F7">, 7</xref><xref ref-type="fig" rid="F8">, 8</xref><xref ref-type="fig" rid="F9">, 9</xref><xref ref-type="fig" rid="F10">, 10</xref><xref ref-type="fig" rid="F11">, 11</xref><xref ref-type="fig" rid="F12">, 12</xref><xref ref-type="fig" rid="F13">, 13</xref></tp:nomenclature><tp:treatment-sec sec-type="type material"><title>Type material.</title><p>Male holotype, Brazil, Minas Gerais, Monjolos, Toca do Geraldo cave, <named-content xmlns:xlink="http://www.w3.org/1999/xlink" content-type="dwc:verbatimCoordinates" xlink:type="simple">S18°16'43.31", W44°06'10.96’</named-content>, 08.VII.2014, R. Fonseca-Ferreira, M.E. Bichuette, I. Arnone and J.E. Gallão leg. (<named-content xmlns:xlink="http://www.w3.org/1999/xlink" content-type="dwc:institutional_code" xlink:type="simple">MZUSP</named-content> 67946). Paratypes: same locality of holotype, 22.II.2014, Rafael Fonseca-Ferreira and B.G.O. do Monte leg., one male (LES/UFSCar 0006298); Brazil, Minas Gerais, Lapa do Santo Antônio cave, <named-content xmlns:xlink="http://www.w3.org/1999/xlink" content-type="dwc:verbatimCoordinates" xlink:type="simple">S18°19'07,65", W44°07'03.32’</named-content>, 21.II.2014, Rafael Fonseca-Ferreira and B.G.O. do Monte leg., one female (LES/UFSCar 0006299); same locality of holotype, 22.II.2014, Rafael Fonseca-Ferreira and B.G.O. do Monte leg., two male (<named-content xmlns:xlink="http://www.w3.org/1999/xlink" content-type="dwc:institutional_code" xlink:type="simple">MZUSP</named-content> 67947 and <named-content xmlns:xlink="http://www.w3.org/1999/xlink" content-type="dwc:institutional_code" xlink:type="simple">MZUSP</named-content> 67948).</p><!--PageBreak--></tp:treatment-sec><tp:treatment-sec sec-type="Etymology"><title>Etymology.</title><p>The specific epithet refers to the hobbit named Smeagol, created by J.R.R. Tolkien, being the original name of Gollum – the dweller of the caves located below the Misty Mountains of Middle-earth of the Lord of the Rings book.</p></tp:treatment-sec><tp:treatment-sec sec-type="Diagnosis"><title>Diagnosis.</title><p><italic><tp:taxon-name><tp:taxon-name-part taxon-name-part-type="genus">Iandumoema</tp:taxon-name-part> <tp:taxon-name-part taxon-name-part-type="species">smeagol</tp:taxon-name-part></tp:taxon-name></italic> sp. n. can be distinguished from other <italic><tp:taxon-name><tp:taxon-name-part taxon-name-part-type="genus">Iandumoema</tp:taxon-name-part></tp:taxon-name></italic> species by the following exclusive characteristics: dorsal scutum areas with conspicuous tubercles (paramedian pair much higher than wide), enlarged retrolateral spiniform tubercle on the distal third of femur IV, eyes absent and the penial ventral process slender and of approximately the same length as the stylus – and by the combination of the following characters: four pairs of macrosetae on penial basal group A+B (six in <italic><tp:taxon-name><tp:taxon-name-part taxon-name-part-type="genus">Iandumoema</tp:taxon-name-part> <tp:taxon-name-part taxon-name-part-type="species">uai</tp:taxon-name-part></tp:taxon-name></italic>), three or four pairs of macrosetae on penial distal group C (six pairs in <italic><tp:taxon-name><tp:taxon-name-part taxon-name-part-type="genus">Iandumoema</tp:taxon-name-part> <tp:taxon-name-part taxon-name-part-type="species">uai</tp:taxon-name-part></tp:taxon-name></italic>); and the apex of the penial truncus narrower than ventral plate basal width (wider in <italic><tp:taxon-name><tp:taxon-name-part taxon-name-part-type="genus">Iandumoema</tp:taxon-name-part> <tp:taxon-name-part taxon-name-part-type="species">uai</tp:taxon-name-part></tp:taxon-name></italic>), and the setae of male pedipalpal tibia ectally and mesally with IiIi (ectally with IiiIi and mesally with IiIi in <italic><tp:taxon-name><tp:taxon-name-part taxon-name-part-type="genus">Iandumoema</tp:taxon-name-part> <tp:taxon-name-part taxon-name-part-type="species">setimapocu</tp:taxon-name-part></tp:taxon-name></italic>). A more detailed comparison of morphological and meristic features of <italic><tp:taxon-name><tp:taxon-name-part taxon-name-part-type="genus">Iandumoema</tp:taxon-name-part></tp:taxon-name></italic> species are provided in Table <xref ref-type="table" rid="T1">1</xref>.</p><table-wrap id="T1" position="float" orientation="portrait"><label>Table 1.</label><caption><p>Comparative morphological and meristic data for the three <italic><tp:taxon-name><tp:taxon-name-part taxon-name-part-type="genus">Iandumoema</tp:taxon-name-part></tp:taxon-name></italic> species from Brazilian caves (adapted from <xref ref-type="bibr" rid="B8">Hara and Pinto-da-Rocha 2008</xref>).</p></caption><table id="TID0EOXAE" rules="all"><tbody><tr><th rowspan="1" colspan="1">Characters</th><th rowspan="1" colspan="1"><italic><tp:taxon-name><tp:taxon-name-part taxon-name-part-type="genus">Iandumoema</tp:taxon-name-part> <tp:taxon-name-part taxon-name-part-type="species">uai</tp:taxon-name-part></tp:taxon-name></italic> Pinto-da-Rocha, 1996</th><th rowspan="1" colspan="1"><italic><tp:taxon-name><tp:taxon-name-part taxon-name-part-type="genus">Iandumoema</tp:taxon-name-part> <tp:taxon-name-part taxon-name-part-type="species">setimapocu</tp:taxon-name-part></tp:taxon-name></italic> Hara &amp; Pinto-da-Rocha, 2008</th><th rowspan="1" colspan="1"><italic><tp:taxon-name><tp:taxon-name-part taxon-name-part-type="genus">Iandumoema</tp:taxon-name-part> <tp:taxon-name-part taxon-name-part-type="species">smeagol</tp:taxon-name-part></tp:taxon-name></italic> sp. n.</th></tr><tr><td rowspan="1" colspan="1">Eyes condition</td><td rowspan="1" colspan="1">At least twice the diameter of tubercles on carapace</td><td rowspan="1" colspan="1">Same or similar size of diameter of tubercles on carapace</td><td rowspan="1" colspan="1">Absent</td></tr><tr><td rowspan="1" colspan="1">Setae on male pedipalpal tibia</td><td rowspan="1" colspan="1">Ectally and mesally with IiIi</td><td rowspan="1" colspan="1">Ectally with IiiIi and mesally with IiIi</td><td rowspan="1" colspan="1">Ectally and mesally with IiIi</td></tr><tr><td rowspan="1" colspan="1">Direction of dorso-apical apophysis on male coxa IV</td><td rowspan="1" colspan="1">Backwards and laterally</td><td rowspan="1" colspan="1">Obliquely backwards, close to body</td><td rowspan="1" colspan="1">Obliquely backwards, close to body</td></tr><tr><td rowspan="1" colspan="1">Submedian prolateral apophysis on male trochanter IV</td><td rowspan="1" colspan="1">Absent</td><td rowspan="1" colspan="1">Present</td><td rowspan="1" colspan="1">Present</td></tr><tr><td rowspan="1" colspan="1">Large tubercles on dorsal male femur apex</td><td rowspan="1" colspan="1">Two (one prolaterally, the other retrolaterally)</td><td rowspan="1" colspan="1">Three (two as in <italic><tp:taxon-name><tp:taxon-name-part taxon-name-part-type="genus">Iandumoema</tp:taxon-name-part> <tp:taxon-name-part taxon-name-part-type="species">uai</tp:taxon-name-part></tp:taxon-name></italic>, plus a large median one)</td><td rowspan="1" colspan="1">Two (one prodorsal and one median)</td></tr><tr><td rowspan="1" colspan="1">Number of pair of macrosetae on penial basal group (A+B)</td><td rowspan="1" colspan="1">6</td><td rowspan="1" colspan="1">4</td><td rowspan="1" colspan="1">4</td></tr><tr><td rowspan="1" colspan="1">Number of pairs of macrosetae on penial distal group (C)</td><td rowspan="1" colspan="1">3</td><td rowspan="1" colspan="1">4</td><td rowspan="1" colspan="1">3–4</td></tr><tr><td rowspan="1" colspan="1">Shape of penial ventral process</td><td rowspan="1" colspan="1">Short and serrate</td><td rowspan="1" colspan="1">Short and serrate</td><td rowspan="1" colspan="1">Slender and approx. same length as stylus, not serrate</td></tr><tr><td rowspan="1" colspan="1">Apex of penial truncus</td><td rowspan="1" colspan="1">Wider than ventral plate basal width</td><td rowspan="1" colspan="1">Narrower than ventral plate basal width</td><td rowspan="1" colspan="1">Narrower than ventral plate basal width</td></tr></tbody></table></table-wrap><table-wrap id="T2" position="float" orientation="portrait"><label>Table 2.</label><caption><p><italic><tp:taxon-name><tp:taxon-name-part taxon-name-part-type="genus">Iandumoema</tp:taxon-name-part> <tp:taxon-name-part taxon-name-part-type="species">smeagol</tp:taxon-name-part></tp:taxon-name></italic> sp. n., measurements (in mm) of appendages of male paratype (<named-content xmlns:xlink="http://www.w3.org/1999/xlink" content-type="dwc:institutional_code" xlink:type="simple">MZUSP</named-content> 67947) and female paratype (LES/UFSCar 0006299; in parentheses).</p></caption><table id="TID0EY5AE" rules="all"><tbody><tr><th rowspan="1" colspan="1"/><th rowspan="1" colspan="1"><abbrev xmlns:xlink="http://www.w3.org/1999/xlink" xlink:title="trochanter" xlink:type="simple">Tr</abbrev></th><th rowspan="1" colspan="1"><abbrev xmlns:xlink="http://www.w3.org/1999/xlink" xlink:title="femur" xlink:type="simple">Fe</abbrev></th><th rowspan="1" colspan="1"><abbrev xmlns:xlink="http://www.w3.org/1999/xlink" xlink:title="patella" xlink:type="simple">Pt</abbrev></th><th rowspan="1" colspan="1"><abbrev xmlns:xlink="http://www.w3.org/1999/xlink" xlink:title="tibia" xlink:type="simple">Ti</abbrev></th><th rowspan="1" colspan="1"><abbrev xmlns:xlink="http://www.w3.org/1999/xlink" xlink:title="metatarsus" xlink:type="simple">Mt</abbrev></th><th rowspan="1" colspan="1"><abbrev xmlns:xlink="http://www.w3.org/1999/xlink" xlink:title="tarsus" xlink:type="simple">Ta</abbrev></th><th rowspan="1" colspan="1">Total</th></tr><tr><th rowspan="1" colspan="1">Leg I</th><th rowspan="1" colspan="1">0.3 (0.4)</th><th rowspan="1" colspan="1">3.9 (3.0)</th><th rowspan="1" colspan="1">1.1 (0.8)</th><th rowspan="1" colspan="1">2.9 (2.1)</th><th rowspan="1" colspan="1">4.8 (3.5)</th><th rowspan="1" colspan="1">2.5 (2.1)</th><th rowspan="1" colspan="1">15.5 (11.9)</th></tr><tr><th rowspan="1" colspan="1">Leg II</th><th rowspan="1" colspan="1">0.5 (0.3)</th><th rowspan="1" colspan="1">8.1 (5.3)</th><th rowspan="1" colspan="1">1.5 (1.3)</th><th rowspan="1" colspan="1">6.8 (5.1)</th><th rowspan="1" colspan="1">9.2 (6.1)</th><th rowspan="1" colspan="1">6.9 (5.2)</th><th rowspan="1" colspan="1">25.7 (23.3)</th></tr><tr><th rowspan="1" colspan="1">Leg III</th><th rowspan="1" colspan="1">0.6 (0.3)</th><th rowspan="1" colspan="1">5.4 (3.9)</th><th rowspan="1" colspan="1">1.3 (0.8)</th><th rowspan="1" colspan="1">3.1 (2.2)</th><th rowspan="1" colspan="1">5.5 (4.1)</th><th rowspan="1" colspan="1">2.3 (1.5)</th><th rowspan="1" colspan="1">18.2 (12.8)</th></tr><tr><th rowspan="1" colspan="1">Leg IV</th><th rowspan="1" colspan="1">1.1 (0.5)</th><th rowspan="1" colspan="1">6.9 (5.5)</th><th rowspan="1" colspan="1">2.0 (1.5)</th><th rowspan="1" colspan="1">5.2 (3.8)</th><th rowspan="1" colspan="1">7.4 (6.1)</th><th rowspan="1" colspan="1">2.2 (2.3)</th><th rowspan="1" colspan="1">24.8 (19.7)</th></tr><tr><td rowspan="1" colspan="1">Pedipalp</td><td rowspan="1" colspan="1">0.6 (0.4)</td><td rowspan="1" colspan="1">2.1 (1.5)</td><td rowspan="1" colspan="1">0.9 (0.8)</td><td rowspan="1" colspan="1">1.6 (1.1)</td><td rowspan="1" colspan="1">---</td><td rowspan="1" colspan="1">1.1 (0.9)</td><td rowspan="1" colspan="1">6.3 (4.7)</td></tr></tbody></table></table-wrap></tp:treatment-sec><tp:treatment-sec sec-type="Description"><title>Description.</title><p>Male: Dorsum (Figures <xref ref-type="fig" rid="F2">2</xref>, <xref ref-type="fig" rid="F3">3</xref>, <xref ref-type="fig" rid="F4">4</xref>): Measurements (paratype <named-content xmlns:xlink="http://www.w3.org/1999/xlink" content-type="dwc:institutional_code" xlink:type="simple">MZSP</named-content>-67947): Dorsal scutum length 3.6; prosoma length 1.7; prosoma width 2.1; opisthosoma maximum width 3.1. Measurements of legs provided in Table <xref ref-type="table" rid="T2">2</xref>. Frontal hump with five tubercles (paramedian pair largest), anterior margin of dorsal scutum with 4–5 tubercles on each side. Ocularium without eyes; with high upwardly directed spine, apex curved backwards. Each side of ocularium with 2-3 tubercles. Prosoma with 10 tubercles posterior to ocularium. Scutal area I divided, with three tubercles on each side; scutal area II with one transversal row of 6-7 tubercles; scutal areas III–IV each with seven tubercles, paramedian pair largest and pointed on all areas. Lateral margin of dorsal scutum with an external row of 21–24 tubercles from sulci I–IV and an internal one with 14–16 tubercles from sulci I–II. Posterior margin of dorsal scutum with 14 tubercles. Free tergite I with 11 tubercles; II with 12; III with 10 (three median larger). Anal operculum with an anterior row of seven tubercles and posterior part irregularly tuberculate.</p><fig id="F2" position="float" orientation="portrait"><label>Figure 2.</label><caption><p>Drawing of <italic><tp:taxon-name><tp:taxon-name-part taxon-name-part-type="genus">Iandumoema</tp:taxon-name-part> <tp:taxon-name-part taxon-name-part-type="species">smeagol</tp:taxon-name-part></tp:taxon-name></italic> sp. n. Male (holotype): habitus, dorsal view showing tubercles.</p></caption><graphic xmlns:xlink="http://www.w3.org/1999/xlink" xlink:href="zookeys-537-079-g002.jpg" position="float" orientation="portrait" xlink:type="simple" id="oo_65451.jpg"/></fig><fig id="F3" position="float" orientation="portrait"><label>Figure 3.</label><caption><p>Photography of <italic><tp:taxon-name><tp:taxon-name-part taxon-name-part-type="genus">Iandumoema</tp:taxon-name-part> <tp:taxon-name-part taxon-name-part-type="species">smeagol</tp:taxon-name-part></tp:taxon-name></italic> sp. n. Male (holotype): habitus, dorsal view.</p></caption><graphic xmlns:xlink="http://www.w3.org/1999/xlink" xlink:href="zookeys-537-079-g003.jpg" position="float" orientation="portrait" xlink:type="simple" id="oo_65452.jpg"/></fig><fig id="F4" position="float" orientation="portrait"><label>Figure 4.</label><caption><p><italic><tp:taxon-name><tp:taxon-name-part taxon-name-part-type="genus">Iandumoema</tp:taxon-name-part> <tp:taxon-name-part taxon-name-part-type="species">smeagol</tp:taxon-name-part></tp:taxon-name></italic> sp. n. Male (holotype): habitus, right lateral view.</p></caption><graphic xmlns:xlink="http://www.w3.org/1999/xlink" xlink:href="zookeys-537-079-g004.jpg" position="float" orientation="portrait" xlink:type="simple" id="oo_65453.jpg"/></fig><p>Venter (Figure <xref ref-type="fig" rid="F5">5</xref>): Coxa I with one median row of five anterior tubercles and four posterior tubercles; coxa II with 11 tubercles; coxa III with seven tubercles; coxa IV and stigmatic area irregularly tuberculate. Posterior margin of stigmatic area, free sternites, and anal opercle each with one row of tubercles.</p><fig id="F5" position="float" orientation="portrait"><label>Figure 5.</label><caption><p><italic><tp:taxon-name><tp:taxon-name-part taxon-name-part-type="genus">Iandumoema</tp:taxon-name-part> <tp:taxon-name-part taxon-name-part-type="species">smeagol</tp:taxon-name-part></tp:taxon-name></italic> sp. n. Male (holotype): habitus, ventral view.</p></caption><graphic xmlns:xlink="http://www.w3.org/1999/xlink" xlink:href="zookeys-537-079-g005.jpg" position="float" orientation="portrait" xlink:type="simple" id="oo_65454.jpg"/></fig><p>Chelicera: Segment I elongated, bulla poorly defined, with four tubercles. Fixed finger with four equally sized teeth on the edge; movable finger with five teeth.</p><p>Pedipalps (Figure <xref ref-type="fig" rid="F6">6</xref>): Slightly elongated. Coxa smooth. Trochanter with two dorsal and two ventral (ventro-mesal largest) tubercles. Femur with one ventro-basal large followed by three small tubercles. Patella smooth; tibial and tarsal spination: ectal and mesal IiIi.</p><fig id="F6" position="float" orientation="portrait"><label>Figure 6.</label><caption><p><italic><tp:taxon-name><tp:taxon-name-part taxon-name-part-type="genus">Iandumoema</tp:taxon-name-part> <tp:taxon-name-part taxon-name-part-type="species">smeagol</tp:taxon-name-part></tp:taxon-name></italic> sp. n. Male (holotype): right pedipalp, ventral view.</p></caption><graphic xmlns:xlink="http://www.w3.org/1999/xlink" xlink:href="zookeys-537-079-g006.jpg" position="float" orientation="portrait" xlink:type="simple" id="oo_65455.jpg"/></fig><p>Legs (Figures <xref ref-type="fig" rid="F7">7</xref>, <xref ref-type="fig" rid="F8">8</xref>, <xref ref-type="fig" rid="F9">9</xref>, Table <xref ref-type="table" rid="T2">2</xref>): Coxa I with two stout tubercles; II with one stout anterior tubercle, one median small and one stout posterior; III with two stout tubercles, one anterior fused with the posterior tubercle of coxa II and one posterior IV with scattered tubercles and with dorso-apical, slightly sigmoid, backwards-directed apophysis, with one retrolateral apical long apophysis (4× longer than wide). Trochanter I with two dorsal, one retrolateral and three ventral tubercles; II with four dorsal, two prolateral, one retrolateral and three ventral tubercles; III smooth dorsally, with three <!--PageBreak-->retrolateral and six ventral tubercles; IV dorsally smooth, with large basal prolateral submedian apophysis bearing one tubercle, and with four retrolateral (apical largest), and 12 small ventral tubercles. Femur–tibia III with small tubercles.</p><fig id="F7" position="float" orientation="portrait"><label>Figure 7.</label><caption><p><italic><tp:taxon-name><tp:taxon-name-part taxon-name-part-type="genus">Iandumoema</tp:taxon-name-part> <tp:taxon-name-part taxon-name-part-type="species">smeagol</tp:taxon-name-part></tp:taxon-name></italic> sp. n. Male (holotype): right trochanter IV, dorsal view.</p></caption><graphic xmlns:xlink="http://www.w3.org/1999/xlink" xlink:href="zookeys-537-079-g007.jpg" position="float" orientation="portrait" xlink:type="simple" id="oo_65456.jpg"/></fig><fig id="F8" position="float" orientation="portrait"><label>Figure 8.</label><caption><p><italic><tp:taxon-name><tp:taxon-name-part taxon-name-part-type="genus">Iandumoema</tp:taxon-name-part> <tp:taxon-name-part taxon-name-part-type="species">smeagol</tp:taxon-name-part></tp:taxon-name></italic> sp. n. Male (holotype): right leg IV, dorsal view.</p></caption><graphic xmlns:xlink="http://www.w3.org/1999/xlink" xlink:href="zookeys-537-079-g008.jpg" position="float" orientation="portrait" xlink:type="simple" id="oo_65457.jpg"/></fig><fig id="F9" position="float" orientation="portrait"><label>Figure 9.</label><caption><p><italic><tp:taxon-name><tp:taxon-name-part taxon-name-part-type="genus">Iandumoema</tp:taxon-name-part> <tp:taxon-name-part taxon-name-part-type="species">smeagol</tp:taxon-name-part></tp:taxon-name></italic> sp. n. Male (holotype): right leg IV, ventral view.</p></caption><graphic xmlns:xlink="http://www.w3.org/1999/xlink" xlink:href="zookeys-537-079-g009.jpg" position="float" orientation="portrait" xlink:type="simple" id="oo_65458.jpg"/></fig><p>Femur IV straight, with two rows of irregular dorsal tubercles, two ventral rows of higher than others of same segment (twice as long as wide) tubercles on apex, one retrolateral row of irregular-sized tubercles, larger than other of same segment (third apical one largest), two enlarged dorso-apical tubercles (one prodorsal and one median). Patella IV with two ventral rows of tubercles, tuberculate on the sides, dorsally unarmed. Tibia IV with two rows of ventral tubercles of similar sizes. Basitarsus I of similar size as distitarsus. Tarsal segmentation: 6(3), 11(3), 6, 6.</p><!--PageBreak--><!--PageBreak--><!--PageBreak--><!--PageBreak--><p>Penis (paratype <named-content xmlns:xlink="http://www.w3.org/1999/xlink" content-type="dwc:institutional_code" xlink:type="simple">MZSP</named-content>-67947, Figures <xref ref-type="fig" rid="F10">10</xref>, <xref ref-type="fig" rid="F11">11</xref>): Ventral plate subrectangular, with distal margin straight and a slight median constriction on the sides. Macrosetae: distal group with 3-4 on each side (C1–C4), basal one (C4, absent in the right) half-length of other three distal setae (similar sized, curved apically); median pair of setae (D1) placed more internally than groups A–C; basal group in arch (lateral view), formed by A1–3 and B1 (ventralmost), similar in length. Glans sac enlarged in the middle, stylus long and thicker than ventral process shaft; ventral process of glans without serrate distal margin, slender than and as long as stylus; both stylus and ventral process with ventromedian small microsetae.</p><fig id="F10" position="float" orientation="portrait"><label>Figure 10.</label><caption><p><italic><tp:taxon-name><tp:taxon-name-part taxon-name-part-type="genus">Iandumoema</tp:taxon-name-part> <tp:taxon-name-part taxon-name-part-type="species">smeagol</tp:taxon-name-part></tp:taxon-name></italic> sp. n. Male (paratype, <named-content xmlns:xlink="http://www.w3.org/1999/xlink" content-type="dwc:institutional_code" xlink:type="simple">MZUSP</named-content> 67947): distal part of penis, dorsal view.</p></caption><graphic xmlns:xlink="http://www.w3.org/1999/xlink" xlink:href="zookeys-537-079-g010.jpg" position="float" orientation="portrait" xlink:type="simple" id="oo_65459.jpg"/></fig><fig id="F11" position="float" orientation="portrait"><label>Figure 11.</label><caption><p><italic><tp:taxon-name><tp:taxon-name-part taxon-name-part-type="genus">Iandumoema</tp:taxon-name-part> <tp:taxon-name-part taxon-name-part-type="species">smeagol</tp:taxon-name-part></tp:taxon-name></italic> sp. n. Male (paratype, <named-content xmlns:xlink="http://www.w3.org/1999/xlink" content-type="dwc:institutional_code" xlink:type="simple">MZUSP</named-content> 67947): distal part of penis, left lateral view.</p></caption><graphic xmlns:xlink="http://www.w3.org/1999/xlink" xlink:href="zookeys-537-079-g011.jpg" position="float" orientation="portrait" xlink:type="simple" id="oo_65460.jpg"/></fig></tp:treatment-sec><tp:treatment-sec sec-type="Coloration"><title>Coloration</title><p>(Figures <xref ref-type="fig" rid="F3">3</xref>, <xref ref-type="fig" rid="F12">12</xref>). Ethanol: Pale yellowish carapace with tip of tarsus and dorsal tibia whitish (Figure <xref ref-type="fig" rid="F3">3</xref>). Live specimens show a carapace with lighter coloration compared to the same part in the preserved specimen (Figure <xref ref-type="fig" rid="F12">12</xref>).</p><fig id="F12" position="float" orientation="portrait"><label>Figure 12.</label><caption><p><italic><tp:taxon-name><tp:taxon-name-part taxon-name-part-type="genus">Iandumoema</tp:taxon-name-part> <tp:taxon-name-part taxon-name-part-type="species">smeagol</tp:taxon-name-part></tp:taxon-name></italic> sp. n. Live male specimen foraging in its natural habitat, showing detail of the pale yellowish coloration.</p></caption><graphic xmlns:xlink="http://www.w3.org/1999/xlink" xlink:href="zookeys-537-079-g012.jpg" position="float" orientation="portrait" xlink:type="simple" id="oo_65461.jpg"/></fig><p>Female (paratype, LES/UFSCar 0006299, Figure <xref ref-type="fig" rid="F13">13</xref>): Measurements: Dorsal scutum length 3.1; prosoma length 1.2; prosoma width 1.8; opisthosoma maximum width 2.4. Measurements of appendages are presented in Table <xref ref-type="table" rid="T2">2</xref>. Only characteristics different from those of males are mentioned. Anterior margin of dorsal scutum with six tubercles on each side. Scutal area I with 3–5 tubercles on each side; scutal area II with eight; scutal area III with seven; scutal area IV with seven tubercles. Posterior margin of dorsal scutum with 13 tubercles. Free tergite I with 17; II with 17; III with 11 tubercles. <!--PageBreak-->Coxa IV with a shorter prolateral apophysis (half as long) than in male; trochanter IV with basal and median apophyses half as long or less than in male; tubercles on legs smaller than in male; femur IV with two enlarged dorso-apical tubercles.</p><fig id="F13" position="float" orientation="portrait"><label>Figure 13.</label><caption><p><italic><tp:taxon-name><tp:taxon-name-part taxon-name-part-type="genus">Iandumoema</tp:taxon-name-part> <tp:taxon-name-part taxon-name-part-type="species">smeagol</tp:taxon-name-part></tp:taxon-name></italic> sp. n. Female (paratype, LES/UFSCar 6299): habitus, dorsal view.</p></caption><graphic xmlns:xlink="http://www.w3.org/1999/xlink" xlink:href="zookeys-537-079-g013.jpg" position="float" orientation="portrait" xlink:type="simple" id="oo_65462.jpg"/></fig></tp:treatment-sec><tp:treatment-sec sec-type="Relationships"><title>Relationships.</title><p><italic><tp:taxon-name><tp:taxon-name-part taxon-name-part-type="genus">Iandumoema</tp:taxon-name-part> <tp:taxon-name-part taxon-name-part-type="species">smeagol</tp:taxon-name-part></tp:taxon-name></italic> sp. n. seems to be close related to <italic><tp:taxon-name><tp:taxon-name-part taxon-name-part-type="genus">Iandumoema</tp:taxon-name-part> <tp:taxon-name-part taxon-name-part-type="species">setimapocu</tp:taxon-name-part></tp:taxon-name></italic> based on number of macrosetae on penis, four pairs on group A+B (six in <italic><tp:taxon-name><tp:taxon-name-part taxon-name-part-type="genus">Iandumoema</tp:taxon-name-part> <tp:taxon-name-part taxon-name-part-type="species">uai</tp:taxon-name-part></tp:taxon-name></italic>) and apex of truncus narrower than ventral plate basal width. The shape of male apophysis on coxa IV is similar in both species, being obliquely directed, as also the presence of a submedian prolateral apophysis on male trochanter IV. However, a cladistics analysis is necessary to reveal well-supported relationships among <italic><tp:taxon-name><tp:taxon-name-part taxon-name-part-type="genus">Iandumoema</tp:taxon-name-part></tp:taxon-name></italic> species.</p></tp:treatment-sec><tp:treatment-sec sec-type="Distribution and natural history"><title>Distribution and natural history.</title><p>The occurrence of <italic><tp:taxon-name><tp:taxon-name-part taxon-name-part-type="genus">Iandumoema</tp:taxon-name-part> <tp:taxon-name-part taxon-name-part-type="species">smeagol</tp:taxon-name-part></tp:taxon-name></italic> sp. n. in the limestone caves of Bambuí Group, more specifically in the boundaries of <!--PageBreak-->Serra do Espinhaço Plateau (Figure <xref ref-type="fig" rid="F1">1</xref>) shows that this region must be the eastern boundary distribution of the genus, the quartzite and the high altitudes of Serra do Espinhaço being the possible barriers. The results show that the genus <italic><tp:taxon-name><tp:taxon-name-part taxon-name-part-type="genus">Iandumoema</tp:taxon-name-part></tp:taxon-name></italic> only occurs in the northern Minas Gerais state, occupying an area of <italic>ca.</italic> 8,000 km<sup>2</sup>, and is restricted to hypogean environments, being exclusive to caves. This distribution range corroborates those presented by <xref ref-type="bibr" rid="B8">Hara and Pinto-da-Rocha (2008)</xref>. Most specimens were collected in the aphotic zone of Toca do Geraldo cave; and only one individual was recorded in the Lapa do Santo Antônio cave. The minimum distribution range for <italic><tp:taxon-name><tp:taxon-name-part taxon-name-part-type="genus">Iandumoema</tp:taxon-name-part> <tp:taxon-name-part taxon-name-part-type="species">smeagol</tp:taxon-name-part></tp:taxon-name></italic> sp. n. (or occurrence area) is of 4.6 km<sup>2</sup>. The specimen collected in the Lapa do Santo Antônio cave was on the rocky substrate, at the twilight zone and close to the entrance (less than 50 m away). In four visits <!--PageBreak-->at Toca do Geraldo, the opilionids were observed on the walls (rocky substrate) and few on the silt substrate, always close to water bodies (drainage or pools). Despite the observed guano piles (of hematophagous bats), not one individual was observed close to them. The adults show solitary habits; on one occasion, one individual was feeding in litter, apparently scavenging carcasses of invertebrates (Figure <xref ref-type="fig" rid="F12">12</xref>). In two occasions, active juveniles were observed on the walls while the adults showed a behavior comparatively more sedentary. In the four occasions, a total of 14 individuals were observed including adults and juveniles, always close to the cave stream, showing a low abundance. Apparently, the cave does not have dry galleries and/or conduits, showing high relative humidity of the air (<italic>ca.</italic> 80%) and temperature amplitude between 22 and 24 °C.</p></tp:treatment-sec><tp:treatment-sec sec-type="Troglomorphisms and conservation remarks"><title>Troglomorphisms and conservation remarks.</title><p>As a result of their faunistic singularities and high endemism, hypogean environments are considered fragile. Besides their unique faunistic composition, the singularity of cave habitats is related to the presence of relicts, many times represented by troglobitic species. <xref ref-type="bibr" rid="B5">Gallão and Bichuette (2015)</xref> observed this tendency in a small area (24 km<sup>2</sup>) located at Chapada Diamantina, northeastern Brazil (at least 23 troglobitic species, most of them relict ones). Troglobitic species have unique sets of autapomorphies, such as eyes <!--PageBreak-->and melanistic pigmentation reductions allied to other troglomorphisms, such as pedipalps elongation in opilionids and other arachnids. A possible endemism in a karst area, which is threatened, was observed for <italic><tp:taxon-name><tp:taxon-name-part taxon-name-part-type="genus">Iandumoema</tp:taxon-name-part> <tp:taxon-name-part taxon-name-part-type="species">smeagol</tp:taxon-name-part></tp:taxon-name></italic> sp. n. in addition to the accentuated autapomorphies. Projects for the installation of small hydroelectric dams and limestone extraction for cement production represent potential impacts on the immediate environment (M. E. Bichuette and R. Fonseca-Ferreira, pers. obs.). Moreover, the extent of occurrence area of the species (4.6 km<sup>2</sup>) allied to the deforestation in the cave surroundings must place this species in a threatened category considering the IUCN criteria (Vulnerable, VU or Endangered, EN). Long-term studies focusing population biology and distribution of <italic><tp:taxon-name><tp:taxon-name-part taxon-name-part-type="genus">Iandumoema</tp:taxon-name-part> <tp:taxon-name-part taxon-name-part-type="species">smeagol</tp:taxon-name-part></tp:taxon-name></italic> sp. n. are urgent and fundamental to establish an effective conservation policy, including the creation of protected area(s).</p><!--PageBreak--></tp:treatment-sec><tp:treatment-sec><!--Section generated to contain objects referenced in tp:taxon-treatment.--><fig id="F1" position="float" orientation="portrait"><label>Figure 1.</label><caption><p><bold>a</bold> map of the study area at Monjolos municipality, Minas Gerais state, Brazil <bold>b</bold> Karst relief of Monjolos regions <bold>c</bold> entrance of Toca do Geraldo cave, a limestone cave of Bambuí Geomorphological Unit.</p></caption><graphic xmlns:xlink="http://www.w3.org/1999/xlink" xlink:href="zookeys-537-079-g001.jpg" position="float" orientation="portrait" xlink:type="simple" id="oo_65450.jpg"/></fig></tp:treatment-sec><ref-list><ref id="B8"><mixed-citation xmlns:xlink="http://www.w3.org/1999/xlink" xlink:type="simple"><person-group><name name-style="western"><surname>Hara</surname><given-names>MR</given-names></name><name name-style="western"><surname>Pinto-da-Rocha</surname><given-names>R</given-names></name></person-group> (<year>2008</year>) <article-title>A new species of Brazilian troglobitic harvestman of the genus <italic><tp:taxon-name><tp:taxon-name-part taxon-name-part-type="genus">Iandumoema</tp:taxon-name-part></tp:taxon-name></italic> (<tp:taxon-name><tp:taxon-name-part taxon-name-part-type="order">Opiliones</tp:taxon-name-part></tp:taxon-name>, <tp:taxon-name><tp:taxon-name-part taxon-name-part-type="family">Gonyleptidae</tp:taxon-name-part></tp:taxon-name>).</article-title> <source>Zootaxa</source> <volume>1744</volume>: <fpage>50</fpage>–<lpage>58</lpage>. doi: <ext-link xlink:type="simple" ext-link-type="doi" xlink:href="10.11646/zootaxa.1744.1.5">10.11646/zootaxa.1744.1.5</ext-link> </mixed-citation></ref><ref id="B5"><mixed-citation xmlns:xlink="http://www.w3.org/1999/xlink" xlink:type="simple"><person-group><name name-style="western"><surname>Gallão</surname><given-names>JE</given-names></name><name name-style="western"><surname>Bichuette</surname><given-names>ME</given-names></name></person-group> (<year>2015</year>) <article-title>Taxonomic Distinctness and Conservation of a New High Biodiversity Subterranean Area in Brazil.</article-title> <source>Anais da Academia Brasileira de Ciências</source> <volume>87</volume>(<issue>1</issue>): <fpage>209</fpage>–<lpage>217</lpage>. doi: <ext-link xlink:type="simple" ext-link-type="doi" xlink:href="10.1590/0001-3765201520140312">10.1590/0001-3765201520140312</ext-link> </mixed-citation></ref></ref-list></tp:taxon-treatment>
